# Supplementary material for: ﻿Solving the riddle of Aspidium ameristoneuron Fée, a misunderstood Cuban or Mexican species of Ctenitis (Dryopteridaceae) – Occasional Papers from the Herbarium Greuter, 7
Source: PhytoKeys. 2025 Nov 4;265:233–9. doi: 10.3897/phytokeys.265.173094 (PMC12606069; doi:10.3897/phytokeys.265.173094)
Supplement: XML Treatment for Ctenitis grisebachii [file phytokeys.265.173094-treatment1.xml]

<!DOCTYPE tp:taxon-treatment
  PUBLIC "-//TaxonX//DTD Taxonomic Treatment Publishing DTD v0 20100105//EN" "tax-treatment-NSO.dtd">
<tp:taxon-treatment xmlns:tp="http://www.plazi.org/taxpub"><tp:treatment-meta><kwd-group><label>Taxon classification</label><kwd>
              <named-content content-type="kingdom">Plantae</named-content>
            </kwd></kwd-group><mixed-citation publication-type="journal"><person-group><name><surname>Greuter</surname><given-names>Werner</given-names></name><name><surname>Rankin Rodríguez</surname><given-names>Rosa Gloria</given-names></name></person-group><article-title>﻿Solving the riddle of <italic><tp:taxon-name><tp:taxon-name-part taxon-name-part-type="genus" reg="Aspidium">Aspidium</tp:taxon-name-part> <tp:taxon-name-part taxon-name-part-type="species" reg="ameristoneuron">ameristoneuron</tp:taxon-name-part></tp:taxon-name></italic> Fée, a misunderstood Cuban or Mexican species of <italic><tp:taxon-name><tp:taxon-name-part taxon-name-part-type="genus" reg="Ctenitis">Ctenitis</tp:taxon-name-part></tp:taxon-name></italic> (<tp:taxon-name><tp:taxon-name-part taxon-name-part-type="family">Dryopteridaceae</tp:taxon-name-part></tp:taxon-name>) – Occasional Papers from the Herbarium Greuter, 7</article-title><source>PhytoKeys</source><day>04</day><month>11</month><year>2025</year><volume>265</volume><fpage>233</fpage><lpage>239</lpage><pub-id pub-id-type="doi">10.3897/phytokeys.265.173094</pub-id></mixed-citation></tp:treatment-meta><tp:nomenclature><label>﻿</label><tp:taxon-name><object-id xmlns:xlink="http://www.w3.org/1999/xlink" content-type="arpha" xlink:type="simple">E33EC1EA-AA7E-5235-85D0-EBBCD21087E7</object-id>
            <tp:taxon-name-part taxon-name-part-type="genus" reg="Ctenitis">Ctenitis</tp:taxon-name-part>
            <tp:taxon-name-part taxon-name-part-type="species" reg="grisebachii">grisebachii</tp:taxon-name-part>
          </tp:taxon-name><tp:taxon-authority>(Baker) Ching in Sunyatsenia 5: 250. 1940.</tp:taxon-authority><tp:nomenclature-citation-list><tp:nomenclature-citation><tp:taxon-name><tp:taxon-name-part taxon-name-part-type="genus" reg="Nephrodium"/> <tp:taxon-name-part taxon-name-part-type="species" reg="grisebachii"/></tp:taxon-name><comment>≡ <tp:taxon-name><tp:taxon-name-part taxon-name-part-type="genus" reg="Nephrodium">Nephrodium</tp:taxon-name-part> <tp:taxon-name-part taxon-name-part-type="species" reg="grisebachii">grisebachii</tp:taxon-name-part></tp:taxon-name> Baker in Hooker and Baker, Syn. Fil.: 285. 1867. Lectotype (detailed here): [specimen] in Cuba orientali, [prov. Santiago de Cuba, “prope La Guinea”, 14-XII-1859 (according to label of YU #804)], <italic>Wright 1055</italic> (K ##590310!, 590311! [one specimen mounted on 2 sheets]; isolectotypes?: B ##200052230!–200052231!, BM ##605204–605205 [fotos!], BR ##5798568, 5839421 [fotos!]), GH #21050 [foto!], K ##590312!, 1096164 [foto!], PH #19281 [foto!], S #6-471 [foto!], US #67023 [foto!], YU #802–804 [fotos!]). </comment></tp:nomenclature-citation><tp:nomenclature-citation><tp:taxon-name><tp:taxon-name-part taxon-name-part-type="genus" reg="Dryopteris"/> <tp:taxon-name-part taxon-name-part-type="species" reg="grisebachii"/></tp:taxon-name><comment>≡ <tp:taxon-name><tp:taxon-name-part taxon-name-part-type="genus" reg="Dryopteris">Dryopteris</tp:taxon-name-part> <tp:taxon-name-part taxon-name-part-type="species" reg="grisebachii">grisebachii</tp:taxon-name-part></tp:taxon-name> (Baker) Kuntze, Revis. Gen. Pl. 1–2: 812. 1891. </comment></tp:nomenclature-citation></tp:nomenclature-citation-list></tp:nomenclature><tp:treatment-sec sec-type="distribution" id="SECID0E2LAC"><title>Distribution.</title><p>S. Mexico, Central America, Cuba, and Jamaica (PoWo 2025+).</p></tp:treatment-sec></tp:taxon-treatment>
