# Supplementary material for: ﻿Solving the riddle of Aspidium ameristoneuron Fée, a misunderstood Cuban or Mexican species of Ctenitis (Dryopteridaceae) – Occasional Papers from the Herbarium Greuter, 7
Source: PhytoKeys. 2025 Nov 4;265:233–9. doi: 10.3897/phytokeys.265.173094 (PMC12606069; doi:10.3897/phytokeys.265.173094)
Supplement: XML Treatment for Ctenitis ameristoneuros [file phytokeys.265.173094-treatment2.xml]

<!DOCTYPE tp:taxon-treatment
  PUBLIC "-//TaxonX//DTD Taxonomic Treatment Publishing DTD v0 20100105//EN" "tax-treatment-NSO.dtd">
<tp:taxon-treatment xmlns:tp="http://www.plazi.org/taxpub"><tp:treatment-meta><kwd-group><label>Taxon classification</label><kwd>
              <named-content content-type="kingdom">Plantae</named-content>
            </kwd></kwd-group><mixed-citation publication-type="journal"><person-group><name><surname>Greuter</surname><given-names>Werner</given-names></name><name><surname>Rankin Rodríguez</surname><given-names>Rosa Gloria</given-names></name></person-group><article-title>﻿Solving the riddle of <italic><tp:taxon-name><tp:taxon-name-part taxon-name-part-type="genus" reg="Aspidium">Aspidium</tp:taxon-name-part> <tp:taxon-name-part taxon-name-part-type="species" reg="ameristoneuron">ameristoneuron</tp:taxon-name-part></tp:taxon-name></italic> Fée, a misunderstood Cuban or Mexican species of <italic><tp:taxon-name><tp:taxon-name-part taxon-name-part-type="genus" reg="Ctenitis">Ctenitis</tp:taxon-name-part></tp:taxon-name></italic> (<tp:taxon-name><tp:taxon-name-part taxon-name-part-type="family">Dryopteridaceae</tp:taxon-name-part></tp:taxon-name>) – Occasional Papers from the Herbarium Greuter, 7</article-title><source>PhytoKeys</source><day>04</day><month>11</month><year>2025</year><volume>265</volume><fpage>233</fpage><lpage>239</lpage><pub-id pub-id-type="doi">10.3897/phytokeys.265.173094</pub-id></mixed-citation></tp:treatment-meta><tp:nomenclature><label>﻿</label><tp:taxon-name><object-id xmlns:xlink="http://www.w3.org/1999/xlink" content-type="arpha" xlink:type="simple">8066CB15-329A-5C49-BDD0-94BDABEF3BB1</object-id>
            <tp:taxon-name-part taxon-name-part-type="genus" reg="Ctenitis">Ctenitis</tp:taxon-name-part>
            <tp:taxon-name-part taxon-name-part-type="species" reg="ameristoneuros">ameristoneuros</tp:taxon-name-part>
          </tp:taxon-name><tp:taxon-authority>(Fée) Greuter &amp; R. Rankin</tp:taxon-authority><tp:taxon-status xmlns:xlink="http://www.w3.org/1999/xlink" xlink:type="simple">comb. nov.</tp:taxon-status><tp:nomenclature-citation-list><tp:nomenclature-citation><tp:taxon-name><tp:taxon-name-part taxon-name-part-type="genus" reg="Aspidium"/> <tp:taxon-name-part taxon-name-part-type="species" reg="ameristoneuron"/></tp:taxon-name><comment>≡ <tp:taxon-name><tp:taxon-name-part taxon-name-part-type="genus" reg="Aspidium">Aspidium</tp:taxon-name-part> <tp:taxon-name-part taxon-name-part-type="species" reg="ameristoneuron">ameristoneuron</tp:taxon-name-part></tp:taxon-name> (‘<italic>ameristonevron</italic>’) Fée, Mém. Foug. 8, Ic. Esp. Nouv.: 104. 1857. Holotype: [specimen] “Cuba” (in error), without date and collector [in fact: México, Teapa, Tabasco, Jan. 1840, <italic>Linden 1489</italic>] (RB #543192 [foto!]; isotypes (by implication) are listed below as types of <tp:taxon-name><tp:taxon-name-part taxon-name-part-type="genus" reg="Aspidium">Aspidium</tp:taxon-name-part> <tp:taxon-name-part taxon-name-part-type="species" reg="lindenii">lindenii</tp:taxon-name-part></tp:taxon-name>. </comment></tp:nomenclature-citation><tp:nomenclature-citation><tp:taxon-name><tp:taxon-name-part taxon-name-part-type="genus" reg="Lastrea"/> <tp:taxon-name-part taxon-name-part-type="species" reg="ameristoneuros"/></tp:taxon-name><comment>≡ <tp:taxon-name><tp:taxon-name-part taxon-name-part-type="genus" reg="Lastrea">Lastrea</tp:taxon-name-part> <tp:taxon-name-part taxon-name-part-type="species" reg="ameristoneuros">ameristoneuros</tp:taxon-name-part></tp:taxon-name> (‘<italic>ameristoneura</italic>’) (Fée) T. Moore in Index Fil.: 85. 1858. </comment></tp:nomenclature-citation><tp:nomenclature-citation><tp:taxon-name><tp:taxon-name-part taxon-name-part-type="genus" reg="Dryopteris"/> <tp:taxon-name-part taxon-name-part-type="species" reg="ameristoneuros"/></tp:taxon-name><comment>≡ <tp:taxon-name><tp:taxon-name-part taxon-name-part-type="genus" reg="Dryopteris">Dryopteris</tp:taxon-name-part> <tp:taxon-name-part taxon-name-part-type="species" reg="ameristoneuros">ameristoneuros</tp:taxon-name-part></tp:taxon-name> (‘<italic>ameristoneura</italic>’) Fée) C. Chr., Index Filic.: 251. 1905. </comment></tp:nomenclature-citation><tp:nomenclature-citation><tp:taxon-name><tp:taxon-name-part taxon-name-part-type="genus" reg="Nephrodium"/> <tp:taxon-name-part taxon-name-part-type="species" reg="salvinii"/></tp:taxon-name><comment>= <tp:taxon-name><tp:taxon-name-part taxon-name-part-type="genus" reg="Nephrodium">Nephrodium</tp:taxon-name-part> <tp:taxon-name-part taxon-name-part-type="species" reg="salvinii">salvinii</tp:taxon-name-part></tp:taxon-name> (‘<italic>Salvini</italic>’) Baker in Hooker and Baker, Syn. Fil.: 274. 1867 ≡ <tp:taxon-name><tp:taxon-name-part taxon-name-part-type="genus" reg="Dryopteris">Dryopteris</tp:taxon-name-part> <tp:taxon-name-part taxon-name-part-type="species" reg="salvinii">salvinii</tp:taxon-name-part></tp:taxon-name> (Baker) Kuntze, Revis. Gen. Pl. 2: 813. 1891 – Lectotype (specified by <xref ref-type="bibr" rid="B8">Stolze 1977</xref>: 43): [specimen] “Guatemala”, <italic>Salvin and Godman</italic> (K #590305 [ex herb. Hooker; foto!]; isolectotype: B #200065533 [fragm.!]). – These are at the same time syntypes (isotypes or paralectotypes) of <tp:taxon-name><tp:taxon-name-part taxon-name-part-type="genus" reg="Aspidium">Aspidium</tp:taxon-name-part> <tp:taxon-name-part taxon-name-part-type="species" reg="lindenii">lindenii</tp:taxon-name-part></tp:taxon-name>. </comment></tp:nomenclature-citation><tp:nomenclature-citation><tp:taxon-name><tp:taxon-name-part taxon-name-part-type="genus" reg="Ctenitis"/> <tp:taxon-name-part taxon-name-part-type="species" reg="salvinii"/></tp:taxon-name><comment>≡ <tp:taxon-name><tp:taxon-name-part taxon-name-part-type="genus" reg="Ctenitis">Ctenitis</tp:taxon-name-part> <tp:taxon-name-part taxon-name-part-type="species" reg="salvinii">salvinii</tp:taxon-name-part></tp:taxon-name> (Baker) Stolze in Amer. Fern J. 67: 43. 1977. </comment></tp:nomenclature-citation><tp:nomenclature-citation><tp:taxon-name><tp:taxon-name-part taxon-name-part-type="genus" reg="Aspidium"/> <tp:taxon-name-part taxon-name-part-type="species" reg="lindenii"/></tp:taxon-name><comment>= <tp:taxon-name><tp:taxon-name-part taxon-name-part-type="genus" reg="Aspidium">Aspidium</tp:taxon-name-part> <tp:taxon-name-part taxon-name-part-type="species" reg="lindenii">lindenii</tp:taxon-name-part></tp:taxon-name> (‘Lindeni’) Kuhn in Linnaea 36: 116. 1869 – Lectotype (<xref ref-type="bibr" rid="B5">Mickel and Beitel 1988</xref>: 134): [specimen] Mexico, <italic>Linden 1489</italic> (B #200058730! [ex herb. Mettenius, “exacte quadrat / <tp:taxon-name><tp:taxon-name-part taxon-name-part-type="genus" reg="Aspidium">Aspidium</tp:taxon-name-part> <tp:taxon-name-part taxon-name-part-type="species" reg="decipiens">decipiens</tp:taxon-name-part></tp:taxon-name>” [ined.]]; isolectotypes: BR #13512019, GH #21115 [“Tabasco, Teapa, rochers humides”, Jan 1840, ex herb. T. Moore; foto!], K #590302 [“rochers humides de Teapa (Tabasco)”, ex herb. Hooker; foto!]. </comment></tp:nomenclature-citation><tp:nomenclature-citation><tp:taxon-name><tp:taxon-name-part taxon-name-part-type="genus" reg="Nephrodium"/> <tp:taxon-name-part taxon-name-part-type="species" reg="lindenii"/></tp:taxon-name><comment>≡ <tp:taxon-name><tp:taxon-name-part taxon-name-part-type="genus" reg="Nephrodium">Nephrodium</tp:taxon-name-part> <tp:taxon-name-part taxon-name-part-type="species" reg="lindenii">lindenii</tp:taxon-name-part></tp:taxon-name> (Kuhn) Baker in Hooker and Baker, Syn. Fil., ed. 2.: 493. 1874. </comment></tp:nomenclature-citation><tp:nomenclature-citation><tp:taxon-name><tp:taxon-name-part taxon-name-part-type="genus" reg="Dryopteris"/> <tp:taxon-name-part taxon-name-part-type="species" reg="lindenii"/></tp:taxon-name><comment>≡ <tp:taxon-name><tp:taxon-name-part taxon-name-part-type="genus" reg="Dryopteris">Dryopteris</tp:taxon-name-part> <tp:taxon-name-part taxon-name-part-type="species" reg="lindenii">lindenii</tp:taxon-name-part></tp:taxon-name> (Kuhn) Kuntze in Revis. Gen. Pl. 1–2: 813. 1891. </comment></tp:nomenclature-citation><tp:nomenclature-citation><tp:taxon-name><tp:taxon-name-part taxon-name-part-type="genus" reg="Ctenitis"/> <tp:taxon-name-part taxon-name-part-type="species" reg="lindenii"/></tp:taxon-name><comment>≡ <tp:taxon-name><tp:taxon-name-part taxon-name-part-type="genus" reg="Ctenitis">Ctenitis</tp:taxon-name-part> <tp:taxon-name-part taxon-name-part-type="species" reg="lindenii">lindenii</tp:taxon-name-part></tp:taxon-name> (Kuhn) A. R. Sm. in Proc. Calif. Acad. Sci., ser. 4, 40: 229. 1975. </comment></tp:nomenclature-citation></tp:nomenclature-citation-list></tp:nomenclature><tp:treatment-sec sec-type="distribution" id="SECID0EADAE"><title>Distribution.</title><p>Endémic to SE México (Yucatán to Veracruz and Chiapas) and northern Central América (Belice, Guatemala) (PoWo 2025+, under <italic><tp:taxon-name><tp:taxon-name-part taxon-name-part-type="genus" reg="Ctenitis">Ctenitis</tp:taxon-name-part> <tp:taxon-name-part taxon-name-part-type="species" reg="salvinii">salvinii</tp:taxon-name-part></tp:taxon-name></italic>); absent from the Antilles.</p></tp:treatment-sec><ref-list><ref id="B8"><mixed-citation xmlns:xlink="http://www.w3.org/1999/xlink" xlink:type="simple"><person-group><name name-style="western"><surname>Stolze</surname><given-names>RG</given-names></name></person-group> (<year>1977</year>) <article-title>New taxa and combinations of <italic><tp:taxon-name><tp:taxon-name-part taxon-name-part-type="genus">Ctenitis</tp:taxon-name-part></tp:taxon-name></italic> of Guatemala.</article-title><source>American Fern Journal</source><volume>67</volume>: <fpage>40</fpage>–<lpage>44</lpage>. <ext-link xlink:href="10.2307/1545963" ext-link-type="doi" xlink:type="simple">https://doi.org/10.2307/1545963</ext-link></mixed-citation></ref><ref id="B5"><mixed-citation xmlns:xlink="http://www.w3.org/1999/xlink" xlink:type="simple"><person-group><name name-style="western"><surname>Mickel</surname><given-names>JT</given-names></name><name name-style="western"><surname>Beitel</surname><given-names>JM</given-names></name></person-group> (<year>1988</year>) <article-title>Pteridophyte flora of Oaxaca, Mexico.</article-title><source>Memoirs of the New York Botanical Garden</source><volume>46</volume>: <fpage>1</fpage>–<lpage>568</lpage>.</mixed-citation></ref></ref-list></tp:taxon-treatment>
